# Supplementary material for: Loss of anti‐spike antibodies following mRNA vaccination for COVID‐19 among patients with multiple myeloma
Source: Cancer Rep (Hoboken). 2023 Mar 9;6(5):e1803. doi: 10.1002/cnr2.1803 (PMC10172160; doi:10.1002/cnr2.1803)
Supplement: Supplementary file 1 — TABLE S1. Analyzed data from patients and controls. Raw source data is included separately in Source Data [file CNR2-6-e1803-s003.xlsx]

## Sheet: All data
			Half-lives (days)		Spike Ab (BAU/mL)						M-Protein (g/dL)							Kappa Free light chains (mg/L)						Lambda Free light chains (mg/L)								Lifetime Treatment Regimens
	Sex	Age	Power Law	Expo-nential	Pre-vaccine	D1W2	D2W2	D2W8	D2W16	D2W24	Pre-vaccine	D1W2	D2W2	D2W8	D2W16	D2W24	Avg	Pre-vaccine	D1W2	D2W2	D2W8	D2W16	D2W24	Pre-vaccine	D1W2	D2W2	D2W8	D2W16	D2W24	Treatment Regimen	Steroid dosing
Patients
1	M	71	123.567	50.8453	7.46932	NA	455.041	251.853	214.781	105.58	0.67	NA	0.63	0.81	0.59	0.59	0.658	11	NA	13.9	12.2	12.5	9	1.6	NA	2.9	1.5	2.5	2.6	ruxolitinib / lenalidomide / methylprednisolone	Methylprednisolone 40mg po qod	4
2	M	71	121.368	47.7738	15.6164	16.0834	258.077	151.568	95.0699	56.4468	0	0	0	0	0	0	0	7.3	8.9	11.1	8.6	8.8	8.8	6.3	4.8	7.2	6.3	3.9	4.5	carfilzomib / dexamethasone / methylprednisolone	Dexamethasone 10mg IV qow (decreased from 20mg on 10/14/20).	4
3	M	80	105.528	46.9724	1	1	814.373	472.16	187.865	108.885	0	0	0	0	0	0	0	8.4	7.7	9.5	8.8	12.9	15.2	1.6	1.7	2.2	1.7	2.4	4.1	carfilzomib / dexamethasone	Dexamethasone 10mg IV qow	3
4	F	61	102.61	48.3629	37.047	152.41	2053.02	732.575	477.865	278.838	0	0	0	0	0	0	0	13.2	12.9	13.9	15.7	18.4	11.3	7.9	7.8	8.5	8.1	10	7.3	bortezomib / lenalidomide / dexamethasone / methylprednisolone	Dexamethasone 10mg IV qow Methylprednisolone 4mg po qod not within 48 hours before/after dexamethasone infusion	1
5	M	70	93.2389	45.6285	8.17659	15.2028	1037.9	335.589	201.546	125.375	0	0	0	0	0	0	0	12.2	14	12.5	12.1	11.9	12.6	9.3	8.9	7.8	4.7	7	11.3	carfilzomib / dexamethasone / methylprednisolone	dexamethasone 20mg IV qow methylprednisolone 12mg po qod not within 48 hours before/after dex IV	3
6	F	72	82.0685	44.1725	14.2401	82.0399	1251.01	502.26	206.398	148.324	1.43	1.49	1.27	1.37	1.45	1.37	1.39667	336.7	398.6	490.1	349.8	244.9	279.2	17.4	13.4	12.2	10.7	8.9	12.1	N/A	N/A	0
7	F	68	81.6735	41.845	3.42205	21.7008	286.375	113.106	47.6757	30.1378	0.48	0.53	0.58	0.78	0.22	0.11	0.45	4.7	5	5	4.8	3.4	1.5	6.8	7.8	6.3	8.5	3.7	2.9	daratumumab / bendamustine / dexamethasone	dexamethasone 10mg IV qw	9
8	F	61	78.6634	42.1045	4.82	75.4577	1549.27	267.29	168.085	113.339	0	0	0	0	0	0	0	15.6	16.9	16.1	17	16	12.9	14.8	15.1	14.6	13.7	12.3	11.6	bortezomib		0
9	F	82	73.0099	37.3277	6.40011	229.217	1169.27	290.57	141.772	56.5717	0	0	0	0	0	0	0	11.1	11.9	11.5	12.5	11.8	11.2	8.1	8.1	8	9.8	13.3	17.6	bortezomib / dexamethasone / methylprednisolone	dexamethasone 10mg IV qow methylprednisolone 10mg po qod not within 48 hours before/after dex IV	1
10	F	74	70.2995	37.392	27.5266	53.7473	731.165	225.085	79.6883	65.8145	1.98	1.88	1.91	1.8	2.31	1.94	1.97	87.5	64.6	89.5	90.6	83.8	99.6	9.3	9.4	9.5	8.8	8.3	6.5	N/A	N/A	0
11	M	64	69.9426	36.8518	17.8503	89.6776	7715.91	2704.55	1017.43	304.616	1.31	0.86	0.73	0.45	0.34	0.28	0.661667	7.2	7.3	9.2	8.2	8.2	7.9	140.7	101.3	104.8	93.7	47.1	46.7	elotuzumab / lenalidomide / dexamethasone / methylprednisolone	Dexamethasone 12mg (4mg tablet, x3) orally 3 to 24 hours before each Empliciti infusion (weekly x 8 weeks; qow thereafter) methlprednisolone varies between 8mg, 12mg and 16mg po qod	3
12	M	62	68.8658	36.429	11.1061	103.029	1870.95	589.911	212.29	90.001	0.36	0	0	0	0	0	0.06	14.5	12.7	11.8	10.4	8.8	10.2	8.8	10.7	9.3	8.6	7.6	7.5	ixazomib / lenalidomide / methylprednisolone	Methylprednisolone 40mg po qod	2
13	F	70	57.8995	35.2813	43.4466	38.8642	2795.45	511.001	254.307	129.365	0	0	0	0	0	0	0	11.9	15.4	14	14.4	15.3	NA	16.7	20.7	18.1	15.2	16.5	NA	lenalidomide / methylprednisolone	methylprednisolone 20mg po qod	2
14	F	84	57.0921	34.817	8.16716	6.87227	321.94	119.284	40.2867	20.6657	2.45	1.76	1.17	0.95	0.72	0.82	1.31167	668.8	536	320.4	298.5	248.3	238.3	7.8	6.4	6.9	5.9	5.8	6.4	bortezomib / dexamethasone / methylprednisolone	dexamethasone between 2mg and 20mg IV qow (dose reduced throughout tx) methylprednisolone 12mg po qod not within 48 hours before/after dexamethasone infusion	3
15	M	66	56.7022	32.6623	6.18716	4.76659	1370.12	366.868	63.8432	45.0708	2.47	1.97	2.11	1.84	1.58	1.7	1.945	7	6.4	7.6	7.4	7.7	8	79.3	55.7	45.7	34.8	31.7	26.5	bortezomib / dexamethasone / methylprednisolone	dexamethasone 20mg IV qow methylprednisolone 12mg po qod not within 48 hours before/after dex IV	1
16	F	70	47.9505	33.774	18.2476	158.518	3162.9	188.185	81.2169	77.8349	4.25	4.26	4.19	4.21	4.21	4.08	4.2	197.5	230	241.2	229.7	248.8	203.5	25	27.4	25.7	24.9	25.4	27.6	N/A	N/A	0
17	M	74	46.2796	29.4017	14.9816	21.7932	1311.42	126.844	47.1227	28.585	3.55	3.84	3.93	3.57	3.96	4.17	3.83667	7	6.7	7	7.9	8.8	8.2	50.9	52.1	51	47.6	78.7	75.2	N/A	N/A	0
18	M	68	38.787	26.8028	7.1683	173.037	2060.73	335.055	66.1053	22.9532	0.59	0.59	0.78	0.72	0.6	0.74	0.67	NA	10.9	18.6	13.1	10.2	9.3	NA	28	44.6	28.7	17	20.7	ixazomib / methylprednisolone	methylprednisolone between 20mg po qod	2
Controls
1c	F	62	149.473	58.8819	61.6409	149.452	2168.5	722.692	709.692	622.825	NA	NA	NA	NA	NA	NA		NA	NA	NA	NA	NA	NA	NA	NA	NA	NA	NA	NA	Control
2c	M	67	120.246	55.6702	144.99	612.39	2602.27	2001.56	687.333	516.234	NA	NA	NA	NA	NA	NA		NA	NA	NA	NA	NA	NA	NA	NA	NA	NA	NA	NA	Control
3c	M	62	113.146	53.7902	92.1989	257.033	3172.15	1517.57	827.74	354.767	NA	NA	NA	NA	NA	NA		NA	NA	NA	NA	NA	NA	NA	NA	NA	NA	NA	NA	Control
4c	F	53	106.777	51.3048	49.4183	111.3	1447.95	444.826	376.505	184.115	NA	NA	NA	NA	NA	NA		NA	NA	NA	NA	NA	NA	NA	NA	NA	NA	NA	NA	Control
5c	F	60	107.239	50.3412	13.8941	37.5806	893.597	334.63	174.545	139.163	NA	NA	NA	NA	NA	NA		NA	NA	NA	NA	NA	NA	NA	NA	NA	NA	NA	NA	Control
6c	F	55	94.1309	48.9457	5.76795	219.303	3522.73	742.64	383.979	151.603	NA	NA	NA	NA	NA	NA		NA	NA	NA	NA	NA	NA	NA	NA	NA	NA	NA	NA	Control
7c	M	70	93.3071	46.4153	38.1068	58.912	523.282	226.188	141.204	91.3118	NA	NA	NA	NA	NA	NA		NA	NA	NA	NA	NA	NA	NA	NA	NA	NA	NA	NA	Control
8c	F	75	72.4888	41.8514	9.31727	28.2905	345.948	76.4893	31.3067	27.451	NA	NA	NA	NA	NA	NA		NA	NA	NA	NA	NA	NA	NA	NA	NA	NA	NA	NA	Control

## Sheet: Loss to Followup vs Not
Lost to followup:
	D2W2	D2W8	D2W16	Exponential half life W2 to W16
1L	1075	587	218		42.5728
2L	991	271	83		27.3919
3L	582	48	8.7		16.1613
4L	295	254	188		150.773
5L	2137	800	304		34.8328
6L	2842	691	264		28.5856
7L	262	12.3	12.6		22.3843
8L	565	159	74		33.4168
9L	669	248	138		43.0327
geomean lost	782.515	200.345	87.659	Medians ->	33.4168	44.3502	<--Means
geomean not lost	1161.11	320.252	135.801	Medians ->	32.4394	37.1392	<--Means
Not lost to followup:
1	455.041	251.853	214.781		90.4789
2	258.077	151.568	95.0699		68.0205
3	814.373	472.16	187.865		46.3139
4	2053.02	732.575	477.865		46.5984
5	1037.9	335.589	201.546		41.4466
6	1251.01	502.26	206.398		37.6982
7	286.375	113.106	47.6757		37.8879
8	1549.27	267.29	168.085		30.5836
9	1169.27	290.57	141.772		32.1949
10	731.165	225.085	79.6883		30.6465
11	7715.91	2704.55	1017.43		33.5283
12	1870.95	589.911	212.29		31.2136
13	2795.45	511.001	254.307		28.3365
14	321.94	119.284	40.2867		32.6839
15	1370.12	366.868	63.8432		22.1538
16	3162.9	188.185	81.2169		18.5489
17	1311.42	126.844	47.1227		20.4228
18	2060.73	335.055	66.1053		19.7491

## Sheet: Paper Information
Article Title:	Loss of Anti-Spike Antibodies Following mRNA Vaccination for COVID-19 Among Patients with Multiple Myeloma
Journal Name:	Cancer Reports
Authors:	Samuel D. Stampfer, Sean Bujarski, Marissa-Skye Goldwater, Scott Jew, Bernard Regidor, Haiming Chen, Ning Xu, Mingjie Li, Eddie Fung, Regina Swift, Bethany Beatty, Shahrooz Eshaghian, and James R. Berenson*
Contact:	jberenson@berensoncancercenter.com
